# Supplementary material for: Myosin Light Chain 9/12 Regulates the Pathogenesis of Inflammatory Bowel Disease
Source: Front Immunol. 2021 Jan 29;11:594297. doi: 10.3389/fimmu.2020.594297 (PMC7878395; doi:10.3389/fimmu.2020.594297)
Supplement: Supplementary Table 1 — Scoring of the disease activity index in a DSS-induced colitis mouse model. Normal stool, well-formed pellets; loose stool, pasty and semi-formed stool that does not stick to the anus; diarrhea, liquid stool that sticks to the anus. [file Table_1.xlsx]

## Sheet: Sheet1
Score	Weight loss	Stool consistency	Fecal blood
0	None	Normal	Normal
1	1<weight loss≤5%
2	5<weight loss≤10%	Loose stools	Hemooccult
3	10<weight loss≤20%
4	20%<weight loss	Diarrhea	Gross bleeding
