# Supplementary material for: Myosin Light Chain 9/12 Regulates the Pathogenesis of Inflammatory Bowel Disease
Source: Front Immunol. 2021 Jan 29;11:594297. doi: 10.3389/fimmu.2020.594297 (PMC7878395; doi:10.3389/fimmu.2020.594297)
Supplement: Supplementary Table 2 — The histological scores in the DSS-induced colitis mouse model. [file Table_2.xlsx]

## Sheet: Sheet1
Epithelium(E)	0	normal morphology
	1	loss of goblet cells
	2	loss of goblet cells in large areas
	3	loss of crypts
	4	loss of crypts in large areas
Infiltration(I)	0	no infiltrate
	1	infiltrate around crypt basis
	2	infiltrate reaching to L. muscaris mucosae
	3	extensive infitration reaching the L. muscaris mucosae and thickening of the mucosa with abundant edema
	4	infiltration of the L. submucosa
